# Supplementary material for: Using Genealogical Concordance and Coalescent-Based Species Delimitation to Assess Species Boundaries in the Diaporthe eres Complex
Source: J Fungi (Basel). 2021 Jun 25;7(7):507. doi: 10.3390/jof7070507 (PMC8307253; doi:10.3390/jof7070507)
Supplement: Supplementary file 1 [file jof-07-00507-s001.zip]

Archive with 1 entries (1 files):
- jof-1252647-SI.pdf
